# Supplementary material for: Extremely Fast and Cheap Densification of Cu2S by Induction Melting Method
Source: Materials (Basel). 2021 Nov 29;14(23):7311. doi: 10.3390/ma14237311 (PMC8658081; doi:10.3390/ma14237311)
Supplement: Supplementary file 1 [file materials-14-07311-s001.zip]

Archive with 1 entries (1 files):
- materials-1469807-supplementary.pdf
